# Supplementary material for: Opinion: Why Sex‐Based Genomic Differentiation Should Not Be Overlooked in Population Genetics
Source: Mol Ecol. 2025 Aug 7;34(18):e70061. doi: 10.1111/mec.70061 (PMC12421491; doi:10.1111/mec.70061)
Supplement: Supplementary file 2 — Table S1: Sample information and inferred sex of 647 great tit ( Parus major ) individuals from 29 European populations included in the HapMap data set (Spurgin et al. 2024; Stonehouse et al. 2024). Sex was determined using heterozygosity on the Z chromosome (PLINK inbreeding coefficient F, see Methods). Columns indicate population name, geographic coordinates, total number of individuals sampled, number of males (ZZ), females (ZW) and individuals with undetermined sex, along with metadata on sample origin. These data were used to assess sex‐specific genomic differentiation and to construct balanced subsets for downstream population genomic analyses. [file MEC-34-e70061-s001.xlsx]

## Sheet: sex_check
# SNPSEX judged by plink
FID	IID	PEDSEX	SNPSEX	Rev_Sex	F					Labels:	FID	Family ID
Antwerp_Belgium	973	1	2	1	-0.06081						IID	Within-family ID
Antwerp_Belgium	974	0	2	1	-0.04143						PEDSEX	Sex code in input file
Antwerp_Belgium	979	0	2	1	-0.0265						SNPSEX	Imputed sex code (1 = male, 2 = female, 0 = unknown)
Antwerp_Belgium	981	1	2	1	-0.02787						F	Inbreeding coefficient, considering only X chromosome. Not present with 'y-only'.
Antwerp_Belgium	991	1	2	1	0.016
Antwerp_Belgium	995	0	1	2	0.9931
Antwerp_Belgium	999	0	2	1	-0.05038
Antwerp_Belgium	1005	0	1	2	0.992
Antwerp_Belgium	1008	0	2	1	-0.03197
Antwerp_Belgium	1010	1	2	1	0.003883
Antwerp_Belgium	1020	0	2	1	-0.01364
Antwerp_Belgium	1028	0	2	1	-0.01801
Antwerp_Belgium	1041	1	2	1	0.1055
Antwerp_Belgium	1043	0	2	1	-0.03552
Antwerp_Belgium	1054	0	1	2	0.9922
Bulgaria	Bul_A133906	2	1	2	0.9753
Bulgaria	Bul_A133907	2	1	2	0.973
Bulgaria	Bul_A133910	2	2	1	-0.01478
Cambridge_UK	461	2	1	2	0.9937
Cambridge_UK	462	1	2	1	-0.01956
Cambridge_UK	463	0	1	2	0.9925
Cambridge_UK	467	2	1	2	0.9933
Cambridge_UK	468	1	2	1	-0.0253
Cambridge_UK	470	2	1	2	0.9923
Cambridge_UK	471	1	2	1	-0.01323
Cambridge_UK	473	2	1	2	0.9939
Cambridge_UK	474	1	2	1	-0.03078
Cambridge_UK	476	2	1	2	0.9923
Cambridge_UK	477	1	2	1	-0.0528
Cambridge_UK	479	2	1	2	0.9938
Cambridge_UK	480	1	2	1	-0.02643
Cambridge_UK	482	2	1	2	0.9928
Cambridge_UK	483	1	2	1	0.07918
Cambridge_UK	485	2	1	2	0.9926
Cambridge_UK	487	0	1	2	0.9937
Cambridge_UK	491	2	1	2	0.9927
Cambridge_UK	492	1	2	1	0.08901
Cambridge_UK	494	2	1	2	0.9922
Cambridge_UK	495	1	2	1	0.01342
Cambridge_UK	497	2	1	2	0.9925
Cambridge_UK	499	0	2	1	-0.0412
Cambridge_UK	502	0	1	2	0.9932
Cambridge_UK	505	0	1	2	0.995
Cambridge_UK	507	0	2	1	-0.02707
Cambridge_UK	508	0	2	1	-0.02253
Cambridge_UK	509	0	1	2	0.9945
Crete	CR_A_250698	2	0	0	0.3604
Crete	CR_A_250795	2	0	0	0.4073
Crete	CR_A_250843	2	0	0	0.2206
Crete	CR_A_250951	2	1	2	0.9608
Font_Roja_Spain	1231	2	1	2	0.9919
Font_Roja_Spain	1233	2	1	2	0.9925
Font_Roja_Spain	1234	2	1	2	0.9911
Font_Roja_Spain	1235	1	2	1	0.008491
Font_Roja_Spain	1237	0	2	1	0.001948
Font_Roja_Spain	1241	1	2	1	0.05577
Font_Roja_Spain	1244	1	2	1	-0.002297
Font_Roja_Spain	1245	2	1	2	0.9944
Font_Roja_Spain	1251	2	1	2	0.9943
Font_Roja_Spain	1253	1	2	1	-0.005085
Font_Roja_Spain	1260	0	2	1	0.02135
Font_Roja_Spain	1262	0	1	2	0.9933
Font_Roja_Spain	1263	2	1	2	0.9935
Font_Roja_Spain	1264	0	1	2	0.994
Font_Roja_Spain	1267	0	1	2	0.9898
Font_Roja_Spain	1268	0	1	2	0.9936
Font_Roja_Spain	1270	0	1	2	0.9936
Font_Roja_Spain	1271	0	2	1	0.01292
Font_Roja_Spain	1275	0	2	1	0.01449
Gotland_Sweden	105	1	2	1	-0.05675
Gotland_Sweden	106	2	1	2	0.9933
Gotland_Sweden	108	1	2	1	9.875e-05
Gotland_Sweden	113	0	0	0	0.6021
Gotland_Sweden	115	2	1	2	0.9938
Gotland_Sweden	118	2	1	2	0.9926
Gotland_Sweden	119	0	2	1	0.001098
Gotland_Sweden	120	1	2	1	-0.03235
Gotland_Sweden	121	2	1	2	0.994
Gotland_Sweden	123	1	2	1	-0.02854
Gotland_Sweden	124	2	1	2	0.9939
Gotland_Sweden	126	1	2	1	-0.02668
Gotland_Sweden	130	2	1	2	0.9937
Gotland_Sweden	133	2	1	2	0.993
Gotland_Sweden	134	0	1	2	0.9927
Gotland_Sweden	135	1	2	1	-0.01067
Gotland_Sweden	136	2	1	2	0.9856
Gotland_Sweden	139	2	2	1	-0.01583
Gotland_Sweden	142	2	1	2	0.9909
Gotland_Sweden	144	1	2	1	-0.02298
Gotland_Sweden	145	2	1	2	0.9922
Gotland_Sweden	147	1	2	1	0.0006862
Gotland_Sweden	149	0	2	1	-0.01911
Gotland_Sweden	151	2	1	2	0.9938
Gotland_Sweden	153	1	2	1	-0.0356
Gotland_Sweden	154	2	1	2	0.9932
Gotland_Sweden	157	2	1	2	0.9936
Gotland_Sweden	159	1	2	1	0.05834
Gotland_Sweden	160	2	1	2	0.9924
Gotland_Sweden	162	1	2	1	-0.0274
Gotland_Sweden	163	2	1	2	0.994
Gotland_Sweden	167	1	2	1	-0.01126
Harjavalta_Finland	362	0	2	1	0.01468
Harjavalta_Finland	363	0	2	1	-0.02141
Harjavalta_Finland	364	0	2	1	-0.04439
Harjavalta_Finland	365	0	2	1	-0.01864
Harjavalta_Finland	366	0	2	1	-0.0184
Harjavalta_Finland	367	0	1	2	0.9945
Harjavalta_Finland	368	0	1	2	0.9909
Harjavalta_Finland	369	0	2	1	-0.01051
Harjavalta_Finland	370	0	2	1	-0.01455
Harjavalta_Finland	372	0	2	1	-0.006559
Harjavalta_Finland	373	0	1	2	0.9934
Harjavalta_Finland	374	0	1	2	0.9944
Harjavalta_Finland	375	0	2	1	-0.0308
Harjavalta_Finland	376	0	1	2	0.9934
Harjavalta_Finland	377	0	2	1	-0.03397
Harjavalta_Finland	378	0	1	2	0.9887
Harjavalta_Finland	379	0	2	1	-0.004646
Harjavalta_Finland	380	0	2	1	0.07316
Harjavalta_Finland	381	0	2	1	0.0005533
Harjavalta_Finland	382	0	1	2	0.9911
Harjavalta_Finland	383	0	2	1	-0.02582
Harjavalta_Finland	384	0	1	2	0.9907
Harjavalta_Finland	385	0	0	0	0.3548
Harjavalta_Finland	387	0	2	1	-0.0237
Harjavalta_Finland	388	0	2	1	-0.0251
Harjavalta_Finland	389	0	1	2	0.9915
Harjavalta_Finland	391	0	2	1	0.03996
Harjavalta_Finland	392	0	2	1	-0.035
Harjavalta_Finland	393	0	1	2	0.9931
Harjavalta_Finland	394	0	2	1	-0.04588
Harjavalta_Finland	395	0	2	1	-0.007443
Harjavalta_Finland	396	0	2	1	-0.02195
Harjavalta_Finland	397	0	2	1	-0.008616
Harjavalta_Finland	398	0	2	1	-0.02227
Harjavalta_Finland	399	0	2	1	-0.01647
Harjavalta_Finland	400	0	2	1	-0.01237
Harjavalta_Finland	401	0	0	0	0.4239
Harjavalta_Finland	402	0	2	1	-0.01723
Harjavalta_Finland	403	0	1	2	0.9949
Harjavalta_Finland	404	0	2	1	0.00453
Harjavalta_Finland	405	0	2	1	-0.02702
Harjavalta_Finland	406	0	1	2	0.9933
Harjavalta_Finland	407	0	1	2	0.9924
Harjavalta_Finland	409	0	1	2	0.9922
La_Rouviere_France	896	1	2	1	-0.06106
La_Rouviere_France	897	1	2	1	-0.0293
La_Rouviere_France	899	2	1	2	0.9953
La_Rouviere_France	900	1	2	1	0.0004204
La_Rouviere_France	902	1	2	1	-0.005344
La_Rouviere_France	903	1	2	1	0.002978
La_Rouviere_France	904	0	1	2	0.9925
La_Rouviere_France	906	1	2	1	-0.05878
La_Rouviere_France	908	2	2	1	-0.002498
La_Rouviere_France	909	2	1	2	0.9945
La_Rouviere_France	912	2	2	1	-0.01123
La_Rouviere_France	913	1	2	1	-0.02027
La_Rouviere_France	914	0	1	2	0.989
La_Rouviere_France	916	2	1	2	0.9936
La_Rouviere_France	917	1	2	1	0.004569
La_Rouviere_France	918	0	1	2	0.9944
La_Rouviere_France	922	2	1	2	0.9923
La_Rouviere_France	927	1	2	1	-0.01184
La_Rouviere_France	929	0	1	2	0.9935
Loch_Lomond_Scotland	238	0	1	2	0.9951
Loch_Lomond_Scotland	240	0	1	2	0.9939
Loch_Lomond_Scotland	241	0	1	2	0.9932
Loch_Lomond_Scotland	244	0	1	2	0.9927
Loch_Lomond_Scotland	246	0	1	2	0.9948
Loch_Lomond_Scotland	248	0	1	2	0.993
Loch_Lomond_Scotland	251	0	2	1	-0.007744
Loch_Lomond_Scotland	254	0	2	1	0.006693
Loch_Lomond_Scotland	257	0	2	1	0.0197
Loch_Lomond_Scotland	259	0	2	1	0.0008693
Loch_Lomond_Scotland	261	0	2	1	-0.01763
Loch_Lomond_Scotland	263	0	1	2	0.9948
Loch_Lomond_Scotland	268	0	2	1	-0.006473
Loch_Lomond_Scotland	269	0	2	1	0.002177
Loch_Lomond_Scotland	274	0	2	1	0.001502
Loch_Lomond_Scotland	275	0	1	2	0.9902
Loch_Lomond_Scotland	277	0	2	1	-0.004485
Loch_Lomond_Scotland	279	0	1	2	0.9902
Loch_Lomond_Scotland	280	0	1	2	0.9928
Loch_Lomond_Scotland	281	0	2	1	0.007183
Loch_Lomond_Scotland	283	0	2	1	0.03362
Mariola_Spain	1279	2	1	2	0.9934
Mariola_Spain	1280	1	2	1	0.004601
Mariola_Spain	1283	2	1	2	0.9943
Mariola_Spain	1284	2	1	2	0.994
Mariola_Spain	1288	1	2	1	0.01991
Mariola_Spain	1293	2	1	2	0.9946
Mariola_Spain	1294	1	2	1	-0.00358
Mariola_Spain	1296	1	2	1	0.01893
Mariola_Spain	1298	1	2	1	0.0457
Mariola_Spain	1299	2	1	2	0.9933
Mariola_Spain	1301	0	2	1	0.0305
Mariola_Spain	1302	0	2	1	0.02989
Mariola_Spain	1305	0	1	2	0.993
Mariola_Spain	1307	0	1	2	0.9935
Mariola_Spain	1309	1	2	1	0.04147
Mariola_Spain	1311	2	1	2	0.9958
Mariola_Spain	1313	1	2	1	0.01811
Mariola_Spain	1316	0	2	1	0.005489
Mariola_Spain	1322	1	1	2	0.9936
Mariola_Spain	1323	0	2	1	0.06293
Mariola_Spain	1324	0	2	1	0.07707
Matera_Italy	Italy_M1	2	2	1	-0.0004095
Matera_Italy	Italy_M2	2	2	1	-0.02103
Matera_Italy	Italy_M3	2	2	1	0.01357
Matera_Italy	Italy_M4	2	1	2	0.9711
Matera_Italy	Italy_M5	2	2	1	0.004409
Montpellier_France	169	0	2	1	0.03831
Montpellier_France	175	0	1	2	0.9947
Montpellier_France	177	0	2	1	-0.0318
Montpellier_France	178	0	1	2	0.9941
Montpellier_France	181	0	1	2	0.9927
Montpellier_France	182	0	2	1	-0.01248
Montpellier_France	183	0	1	2	0.9921
Montpellier_France	184	0	0	0	0.2973
Montpellier_France	186	0	2	1	-0.01042
Montpellier_France	187	0	1	2	0.9947
Montpellier_France	189	0	2	1	-0.02764
Montpellier_France	190	0	1	2	0.9927
Montpellier_France	193	0	1	2	0.9919
Montpellier_France	194	0	2	1	-0.01359
Montpellier_France	196	0	1	2	0.9936
Montpellier_France	198	0	2	1	-0.005596
Montpellier_France	200	0	1	2	0.9934
Montpellier_France	202	0	2	1	-0.01741
Montpellier_France	204	0	2	1	-0.04574
Montpellier_France	205	0	1	2	0.9938
Montpellier_France	206	0	2	1	-0.02003
Montpellier_France	208	0	1	2	0.9946
Montpellier_France	210	0	2	1	-0.005314
Montpellier_France	212	0	1	2	0.9939
Montpellier_France	213	0	1	2	0.9911
Montpellier_France	214	0	2	1	0.09692
Montpellier_France	215	0	2	1	-0.02529
Montpellier_France	216	0	2	1	-0.02859
Montpellier_France	218	0	2	1	-0.02789
Montpellier_France	220	0	1	2	0.9931
Montpellier_France	226	0	1	2	0.9829
Montpellier_France	228	0	0	0	0.3186
Montpellier_France	229	0	2	1	0.008953
Montpellier_France	230	0	2	1	-0.03959
Montpellier_France	231	0	1	2	0.9922
Montpellier_France	233	1	1	2	0.9921
Oulu_Finland	286	0	1	2	0.9924
Oulu_Finland	287	2	1	2	0.9941
Oulu_Finland	288	1	2	1	0.02556
Oulu_Finland	289	1	2	1	-0.01801
Oulu_Finland	298	2	1	2	0.9945
Oulu_Finland	301	0	1	2	0.9932
Oulu_Finland	304	0	1	2	0.9943
Oulu_Finland	308	0	2	1	-0.03825
Oulu_Finland	309	1	2	1	-0.01427
Oulu_Finland	310	0	2	1	-0.02588
Oulu_Finland	315	1	2	1	-0.03078
Oulu_Finland	319	2	1	2	0.994
Oulu_Finland	320	1	2	1	0.02002
Oulu_Finland	323	2	1	2	0.994
Oulu_Finland	324	0	2	1	-0.02339
Oulu_Finland	325	0	2	1	-0.00249
Oulu_Finland	329	2	1	2	0.9932
Oulu_Finland	331	0	2	1	-0.006459
Oulu_Finland	334	0	2	1	-0.02226
Oulu_Finland	335	0	2	1	-0.02771
Oulu_Finland	336	0	2	1	-0.001995
Oulu_Finland	338	0	1	2	0.9914
Oulu_Finland	339	0	2	1	0.01617
Oulu_Finland	345	0	2	1	-0.02309
Oulu_Finland	346	0	2	1	-0.01485
Oulu_Finland	348	2	1	2	0.9937
Oulu_Finland	350	2	1	2	0.9928
Oulu_Finland	351	1	2	1	-0.007981
Oulu_Finland	356	1	2	1	-2.545e-05
Pilis_Mountains_Hungary	1	2	1	2	0.9862
Pilis_Mountains_Hungary	2	2	1	2	0.9934
Pilis_Mountains_Hungary	11	1	2	1	-0.05408
Pilis_Mountains_Hungary	13	1	2	1	-0.009013
Pilis_Mountains_Hungary	14	2	1	2	0.9943
Pilis_Mountains_Hungary	15	1	2	1	-0.01022
Pilis_Mountains_Hungary	19	1	2	1	-0.03337
Pilis_Mountains_Hungary	21	0	2	1	-0.02032
Pilis_Mountains_Hungary	22	0	1	2	0.9937
Pilis_Mountains_Hungary	23	1	2	1	-0.0209
Pilis_Mountains_Hungary	24	1	2	1	-0.001481
Pilis_Mountains_Hungary	28	2	1	2	0.9951
Pilis_Mountains_Hungary	30	2	1	2	0.9815
Pilis_Mountains_Hungary	31	2	1	2	0.9941
Pilis_Mountains_Hungary	34	2	1	2	0.9932
Pilis_Mountains_Hungary	35	2	1	2	0.996
Pilis_Mountains_Hungary	36	2	0	0	0.499
Pilis_Mountains_Hungary	37	1	2	1	-0.02719
Pilis_Mountains_Hungary	38	2	1	2	0.9939
Pilis_Mountains_Hungary	39	1	2	1	-0.03864
Pilis_Mountains_Hungary	40	1	2	1	-0.03725
Pilis_Mountains_Hungary	41	1	2	1	-0.03714
Pilis_Mountains_Hungary	42	2	1	2	0.9935
Pilis_Mountains_Hungary	43	2	1	2	0.9943
Pilis_Mountains_Hungary	45	0	2	1	-0.01957
Pilis_Mountains_Hungary	47	0	2	1	-0.02743
Pilis_Mountains_Hungary	49	0	2	1	-0.0009829
Pilis_Mountains_Hungary	50	0	1	2	0.9947
Pirio_Muro_Corsica	930	0	1	2	0.9927
Pirio_Muro_Corsica	931	0	2	1	0.06299
Pirio_Muro_Corsica	932	0	2	1	0.05052
Pirio_Muro_Corsica	934	2	1	2	0.9901
Pirio_Muro_Corsica	935	1	2	1	0.05771
Pirio_Muro_Corsica	936	1	1	2	0.9941
Pirio_Muro_Corsica	937	1	2	1	0.08402
Pirio_Muro_Corsica	938	1	2	1	0.05119
Pirio_Muro_Corsica	939	2	1	2	0.9915
Pirio_Muro_Corsica	940	1	2	1	0.0493
Pirio_Muro_Corsica	941	2	1	2	0.9913
Pirio_Muro_Corsica	942	1	2	1	0.08699
Pirio_Muro_Corsica	943	1	2	1	0.1181
Pirio_Muro_Corsica	945	2	1	2	0.991
Pirio_Muro_Corsica	950	2	1	2	0.9898
Pirio_Muro_Corsica	951	1	2	1	0.05618
Pirio_Muro_Corsica	952	2	1	2	0.9932
Pirio_Muro_Corsica	953	2	1	2	0.9935
Pirio_Muro_Corsica	955	1	2	1	0.05591
Pirio_Muro_Corsica	958	1	2	1	0.04553
Pirio_Muro_Corsica	959	2	1	2	0.9923
Pirio_Muro_Corsica	960	1	2	1	0.06462
Pirio_Muro_Corsica	961	1	0	0	0.4035
Pirio_Muro_Corsica	965	2	1	2	0.9923
Pirio_Muro_Corsica	966	0	1	2	0.993
Pirio_Muro_Corsica	967	1	2	1	0.06594
Pirio_Muro_Corsica	970	2	1	2	0.9936
Po_Plain_Italy	Italy_F01_BN	2	1	2	0.9786
Po_Plain_Italy	Italy_F02_BN	2	1	2	0.9638
Po_Plain_Italy	Italy_F03_BN	2	1	2	0.9772
Po_Plain_Italy	Italy_F04_BN	2	1	2	0.9687
Po_Plain_Italy	Italy_F05_BN	2	1	2	0.9675
Po_Plain_Italy	Italy_F06_BN	2	1	2	0.9649
Po_Plain_Italy	Italy_F07_BN	2	1	2	0.9608
Po_Plain_Italy	Italy_OZ02	2	1	2	0.9661
Radolfzell_Germany	560	0	2	1	-0.009391
Radolfzell_Germany	563	0	2	1	-0.02388
Radolfzell_Germany	567	2	1	2	0.993
Radolfzell_Germany	568	1	2	1	-0.01864
Radolfzell_Germany	570	2	1	2	0.9915
Radolfzell_Germany	575	0	1	2	0.9931
Radolfzell_Germany	584	0	1	2	0.9932
Radolfzell_Germany	588	2	1	2	0.9934
Radolfzell_Germany	589	1	2	1	-0.02054
Radolfzell_Germany	592	1	2	1	-0.01085
Radolfzell_Germany	593	0	2	1	-0.005529
Radolfzell_Germany	596	0	2	1	0.07467
Radolfzell_Germany	600	2	1	2	0.9929
Radolfzell_Germany	601	1	2	1	-0.03365
Radolfzell_Germany	602	0	1	2	0.9939
Radolfzell_Germany	605	2	1	2	0.9935
Radolfzell_Germany	608	1	2	1	-0.02839
Radolfzell_Germany	609	2	1	2	0.9932
Romania	R038889	2	2	1	0.01473
Romania	R038910	2	2	1	-0.008339
Romania	R038911	2	1	2	0.9782
Romania	R038916	2	1	2	0.9709
Romania	R038951	2	2	1	-0.0148
Romania	R038978	2	2	1	-0.01421
Romania	R038989	2	1	2	0.9785
Sardinia	Italy_Benetutti_01A	2	1	2	0.9772
Sardinia	Italy_Benetutti_01B	2	2	1	0.1944
Sardinia	Italy_Benetutti_01C	2	1	2	0.9694
Sardinia	Italy_Benetutti_02A	2	1	2	0.9696
Sardinia	Italy_Benetutti_02B	2	1	2	0.9747
Sardinia	Italy_Benetutti_02C	2	1	2	0.9491
Sardinia	Italy_Cabras_1	2	2	1	0.1701
Sardinia	Italy_Cabras_2	2	0	0	0.2024
Sardinia	Italy_Cabras_3	2	1	2	0.9694
Seewisen_Germany	782	0	1	2	0.9929
Seewisen_Germany	784	1	2	1	-0.01346
Seewisen_Germany	786	2	1	2	0.9943
Seewisen_Germany	787	1	2	1	-0.02468
Seewisen_Germany	789	2	1	2	0.9919
Seewisen_Germany	790	1	2	1	-0.007011
Seewisen_Germany	792	2	1	2	0.9936
Seewisen_Germany	793	1	2	1	-0.00578
Seewisen_Germany	795	2	1	2	0.9945
Seewisen_Germany	796	1	2	1	-6.315e-05
Seewisen_Germany	798	2	1	2	0.9943
Seewisen_Germany	799	1	2	1	-0.03121
Seewisen_Germany	801	2	1	2	0.9934
Seewisen_Germany	802	1	2	1	-0.02396
Seewisen_Germany	803	0	2	1	-0.01784
Seewisen_Germany	806	0	2	1	-0.0002482
Seewisen_Germany	810	2	1	2	0.9958
Seewisen_Germany	811	1	2	1	-0.02665
Seewisen_Germany	813	2	1	2	0.9939
Seewisen_Germany	814	1	2	1	-0.01153
Seewisen_Germany	816	2	1	2	0.9943
Seewisen_Germany	817	1	2	1	-0.04899
Seewisen_Germany	819	2	1	2	0.9254
Seewisen_Germany	820	1	2	1	-0.02677
Seewisen_Germany	821	0	2	1	-0.0255
Seewisen_Germany	823	1	2	1	-0.05094
Seewisen_Germany	825	2	1	2	0.9936
Seewisen_Germany	826	1	2	1	-0.02013
Seewisen_Germany	827	0	1	2	0.9938
Seewisen_Germany	831	2	1	2	0.9953
Tartu_Estonia	730	2	1	2	0.9934
Tartu_Estonia	731	1	2	1	0.01357
Tartu_Estonia	733	2	1	2	0.9935
Tartu_Estonia	734	1	2	1	-0.007739
Tartu_Estonia	736	2	1	2	0.9935
Tartu_Estonia	737	1	2	1	-0.01717
Tartu_Estonia	739	2	1	2	0.9945
Tartu_Estonia	740	1	2	1	-0.0323
Tartu_Estonia	741	0	2	1	-0.008134
Tartu_Estonia	742	2	1	2	0.993
Tartu_Estonia	743	1	2	1	-0.02193
Tartu_Estonia	745	2	1	2	0.9945
Tartu_Estonia	746	1	2	1	-0.03794
Tartu_Estonia	750	0	2	1	-0.0194
Tartu_Estonia	753	0	1	2	0.9925
Tartu_Estonia	754	2	1	2	0.9931
Tartu_Estonia	757	2	1	2	0.9897
Tartu_Estonia	758	1	2	1	-0.02809
Tartu_Estonia	760	2	1	2	0.9955
Tartu_Estonia	761	1	2	1	-0.02105
Tartu_Estonia	763	2	1	2	0.9938
Tartu_Estonia	764	1	2	1	-0.005053
Tartu_Estonia	768	0	2	1	-0.02493
Tartu_Estonia	769	2	1	2	0.9932
Tartu_Estonia	770	1	2	1	-0.03821
Tartu_Estonia	771	0	1	2	0.9869
Tartu_Estonia	772	0	2	1	-0.007616
Tartu_Estonia	774	0	1	2	0.9945
Tartu_Estonia	776	0	1	2	0.9923
Tartu_Estonia	779	0	2	1	-0.01526
Tartu_Estonia	780	0	1	2	0.9926
Tartu_Estonia	781	0	1	2	0.9931
Turkey	1072_Bartin_12	2	2	1	-0.01251
Turkey	1141_Bartin_14	2	1	2	0.9697
Turkey	1265_Balikesir_7	2	2	1	-0.01762
Turkey	1279_Balikesir_8	2	1	2	0.9723
Turkey	1297_Balikesir_9	2	2	1	-0.005052
Turkey	1332_Balikesir_10	2	2	1	0.001186
Turkey	1562_Nigde_16	2	2	1	-0.01894
Turkey	1566_Nigde_17	2	2	1	0.03838
Turkey	1583_Nigde_20	2	1	2	0.9682
Turkey	840_Antalya_2	2	1	2	0.9794
Turkey	842_Antalya_3	2	2	1	-0.01193
Velky_Kosir_Czech_Republic	51	2	1	2	0.9943
Velky_Kosir_Czech_Republic	52	1	2	1	-0.05669
Velky_Kosir_Czech_Republic	54	2	1	2	0.9938
Velky_Kosir_Czech_Republic	55	1	2	1	0.005102
Velky_Kosir_Czech_Republic	57	2	1	2	0.9953
Velky_Kosir_Czech_Republic	61	1	2	1	-0.02512
Velky_Kosir_Czech_Republic	65	0	2	1	-0.01088
Velky_Kosir_Czech_Republic	66	2	1	2	0.9936
Velky_Kosir_Czech_Republic	67	1	2	1	-0.01573
Velky_Kosir_Czech_Republic	70	1	2	1	-0.001967
Velky_Kosir_Czech_Republic	72	2	1	2	0.9935
Velky_Kosir_Czech_Republic	75	2	1	2	0.9939
Velky_Kosir_Czech_Republic	76	1	2	1	-0.02539
Velky_Kosir_Czech_Republic	80	0	2	1	-0.0164
Velky_Kosir_Czech_Republic	82	1	2	1	-0.02148
Velky_Kosir_Czech_Republic	84	2	1	2	0.9927
Velky_Kosir_Czech_Republic	89	0	2	1	-0.03437
Velky_Kosir_Czech_Republic	93	2	1	2	0.9947
Velky_Kosir_Czech_Republic	94	1	2	1	-0.0008362
Velky_Kosir_Czech_Republic	98	0	1	2	0.8608
Velky_Kosir_Czech_Republic	99	2	1	2	0.9937
Velky_Kosir_Czech_Republic	100	1	2	1	-0.01427
Vienna_Austria	1180	2	1	2	0.9899
Vienna_Austria	1188	2	1	2	0.9809
Vienna_Austria	1195	2	1	2	0.9902
Vienna_Austria	1198	2	1	2	0.993
Vienna_Austria	1199	2	1	2	0.993
Vienna_Austria	1215	2	1	2	0.993
Vienna_Austria	1218	2	1	2	0.9906
Vienna_Austria	1220	1	2	1	-0.02556
Vienna_Austria	1225	2	1	2	0.9907
Vienna_Austria	1485	1	2	1	-0.01277
Vienna_Austria	1486	1	2	1	-0.03342
Vienna_Austria	1489	2	0	0	0.7746
Vienna_Austria	1492	2	1	2	0.9874
Vienna_Austria	1493	2	1	2	0.9895
Vienna_Austria	1494	2	1	2	0.9913
Vienna_Austria	1495	2	1	2	0.9861
Vienna_Austria	1497	2	1	2	0.9901
Vienna_Austria	1500	2	1	2	0.9901
Vienna_Austria	1501	2	1	2	0.9817
Vienna_Austria	1502	2	1	2	0.983
Vienna_Austria	1503	2	1	2	0.9838
Vienna_Austria	1504	2	1	2	0.983
Vienna_Austria	1505	2	1	2	0.9792
Vienna_Austria	1506	2	1	2	0.9896
Vienna_Austria	1508	2	1	2	0.9711
Vienna_Austria	1509	2	1	2	0.9915
Vienna_Austria	1510	2	1	2	0.9717
Vlieland_NL	610	0	1	2	0.9939
Vlieland_NL	613	0	2	1	-0.02758
Vlieland_NL	616	0	1	2	0.9926
Vlieland_NL	625	0	2	1	-0.008039
Vlieland_NL	628	0	1	2	0.9923
Vlieland_NL	631	0	2	1	-0.02102
Vlieland_NL	633	1	1	2	0.9935
Vlieland_NL	634	0	2	1	-0.006937
Vlieland_NL	639	1	1	2	0.9926
Vlieland_NL	640	0	1	2	0.9935
Vlieland_NL	643	0	2	1	-0.0143
Vlieland_NL	649	0	1	2	0.9939
Vlieland_NL	652	0	0	0	0.2097
Vlieland_NL	655	0	2	1	-0.004742
Vlieland_NL	659	0	1	2	0.9924
Westerheide	NL1002	2	1	2	0.9886
Westerheide	NL1004	2	1	2	0.9885
Westerheide	NL1041	2	1	2	0.9875
Westerheide	NL1044	2	1	2	0.9885
Westerheide	NL1045	2	1	2	0.9863
Westerheide	NL1074	2	1	2	0.9898
Westerheide	NL1079	2	1	2	0.9899
Westerheide	NL1094	2	1	2	0.987
Westerheide	NL1124	2	1	2	0.993
Westerheide	NL1311	2	1	2	0.9899
Westerheide	NL1338	2	1	2	0.9926
Westerheide	NL1404	2	1	2	0.9854
Westerheide	NL1442	2	1	2	0.9902
Westerheide	NL1509	2	1	2	0.9914
Westerheide	NL1566	2	1	2	0.9919
Westerheide	NL1594	2	1	2	0.9921
Westerheide	NL1663	2	1	2	0.9898
Westerheide	NL1668	2	1	2	0.99
Westerheide	NL1669	2	1	2	0.9888
Westerheide	NL1699	2	1	2	0.9906
Westerheide	NL173	2	1	2	0.9919
Westerheide	NL1741	2	2	1	0.004727
Westerheide	NL2511	2	1	2	0.9919
Westerheide	NL2537	2	1	2	0.9899
Westerheide	NL2560	2	1	2	0.9764
Westerheide	NL2587	2	1	2	0.9912
Westerheide	NL2686	2	1	2	0.9817
Westerheide	NL2690	2	1	2	0.9897
Westerheide	NL272	2	1	2	0.99
Westerheide	NL2720	2	1	2	0.9893
Westerheide	NL2755	2	1	2	0.9878
Westerheide	NL2801	2	1	2	0.9891
Westerheide	NL2824	2	1	2	0.9845
Westerheide	NL2902	2	1	2	0.9662
Westerheide	NL297	2	1	2	0.9897
Westerheide	NL3018	2	1	2	0.9882
Westerheide	NL3022	2	0	0	0.7625
Westerheide	NL377	2	1	2	0.9903
Westerheide	NL537	2	1	2	0.9918
Westerheide	NL549	2	1	2	0.9921
Westerheide	NL562	2	1	2	0.9909
Westerheide	NL563	2	1	2	0.9902
Westerheide	NL567	2	2	1	-0.009212
Westerheide	NL570	2	1	2	0.9907
Westerheide	NL682	2	1	2	0.9892
Westerheide	NL763	2	1	2	0.9806
Westerheide	NL900	2	1	2	0.9883
Westerheide	NL906	2	1	2	0.9919
Westerheide	NL995	2	1	2	0.9875
Westerheide	NL997	2	1	2	0.9901
Wytham_UK	A225307	0	1	2	0.9944
Wytham_UK	A225416	0	1	2	0.9905
Wytham_UK	J644903	0	1	2	0.9937
Wytham_UK	J644995	0	1	2	0.9946
Wytham_UK	L315804	0	2	1	-0.03456
Wytham_UK	N199111	2	1	2	0.9053
Wytham_UK	N199440	0	1	2	0.9905
Wytham_UK	N199441	0	1	2	0.8732
Wytham_UK	N199703	0	1	2	0.9943
Wytham_UK	N200588	0	1	2	0.8064
Wytham_UK	N200769	1	2	1	-0.04919
Wytham_UK	NN35726	0	2	1	-0.02667
Wytham_UK	R040074	0	2	1	-0.0418
Wytham_UK	R040127	0	1	2	0.9908
Wytham_UK	R639412	0	1	2	0.9847
Wytham_UK	R639441	2	1	2	0.9914
Wytham_UK	T176885	0	2	1	-0.003639
Wytham_UK	T177509	0	1	2	0.9936
Wytham_UK	T177644	0	2	1	-0.07579
Wytham_UK	TB26030	0	1	2	0.9672
Wytham_UK	TB26045	0	1	2	0.9793
Wytham_UK	TB26065	0	2	1	-0.0113
Wytham_UK	TB26644	0	2	1	-0.01493
Wytham_UK	TB26734	0	2	1	-0.02579
Wytham_UK	TB26804	0	2	1	-0.02247
Wytham_UK	TC58056	1	2	1	-0.03157
Wytham_UK	TC58275	0	1	2	0.993
Wytham_UK	TC58394	0	2	1	-0.02622
Wytham_UK	TC58907	1	2	1	-0.02002
Wytham_UK	TE80064	0	1	2	0.9896
Wytham_UK	TE80458	2	1	2	0.9938
Wytham_UK	TE80536	0	1	2	0.9942
Wytham_UK	TJ24809	0	2	1	-0.009908
Wytham_UK	TJ27562	0	2	1	-0.02971
Wytham_UK	TK25707	0	1	2	0.9611
Wytham_UK	TK25730	0	2	1	-0.005004
Wytham_UK	TL37775	0	2	1	-0.03776
Wytham_UK	TL38215	0	2	1	-0.1042
Wytham_UK	TL39075	0	1	2	0.9652
Wytham_UK	TL39490	0	1	2	0.987
Wytham_UK	TP25735	0	1	2	0.9897
Wytham_UK	TP41710	0	2	1	-0.01495
Wytham_UK	V729607	0	1	2	0.9059
Wytham_UK	VF63455	0	1	2	0.9925
Wytham_UK	VR98038	2	1	2	0.9931
Wytham_UK	VT33778	0	1	2	0.9935
Wytham_UK	X235629	0	2	1	-0.023
Wytham_UK	Y033824	0	1	2	0.9796
Zurich_Switzerland	834	2	1	2	0.9936
Zurich_Switzerland	835	1	2	1	-0.003319
Zurich_Switzerland	836	0	2	1	-0.03961
Zurich_Switzerland	839	2	1	2	0.9916
Zurich_Switzerland	840	1	2	1	-0.04555
Zurich_Switzerland	842	0	2	1	-0.003549
Zurich_Switzerland	845	1	0	0	0.4209
Zurich_Switzerland	848	0	2	1	-0.02941
Zurich_Switzerland	852	1	2	1	0.03129
Zurich_Switzerland	853	2	1	2	0.9935
Zurich_Switzerland	856	2	1	2	0.9931
Zurich_Switzerland	857	2	1	2	0.9948
Zurich_Switzerland	860	0	2	1	-0.01697
Zurich_Switzerland	863	0	2	1	-0.02038
Zurich_Switzerland	870	1	2	1	-0.02853
Zurich_Switzerland	872	1	2	1	-0.03358
Zurich_Switzerland	878	0	2	1	0.001961
Zurich_Switzerland	883	0	1	2	0.9946
Zurich_Switzerland	884	0	1	2	0.9935
Zurich_Switzerland	890	0	2	1	-0.002775
Zurich_Switzerland	894	1	2	1	-0.009317
Zurich_Switzerland	895	2	1	2	0.9258
Zvenigorod_Russia	710	0	1	2	0.9921
Zvenigorod_Russia	711	0	2	1	-0.01908
Zvenigorod_Russia	712	0	1	2	0.9931
Zvenigorod_Russia	713	0	2	1	0.008841
Zvenigorod_Russia	714	0	1	2	0.993
Zvenigorod_Russia	715	0	2	1	-0.0242
Zvenigorod_Russia	717	0	2	1	-0.0256
Zvenigorod_Russia	718	0	2	1	-0.01978
Zvenigorod_Russia	719	0	2	1	-0.01902
Zvenigorod_Russia	720	0	1	2	0.9934
Zvenigorod_Russia	721	0	2	1	-0.02574
Zvenigorod_Russia	722	0	2	1	-0.03403
Zvenigorod_Russia	723	0	2	1	-0.00806
Zvenigorod_Russia	725	0	2	1	-0.01023
Zvenigorod_Russia	726	0	2	1	-0.007894
Zvenigorod_Russia	727	0	1	2	0.9951
Zvenigorod_Russia	728	0	2	1	-0.01498
